# Supplementary material for: Evaluation of 16S rDNA Heart Tissue PCR as a Complement to Blood Cultures for the Routine Etiological Diagnosis of Infective Endocarditis
Source: Diagnostics (Basel). 2021 Jul 30;11(8):1372. doi: 10.3390/diagnostics11081372 (PMC8394467; doi:10.3390/diagnostics11081372)
Supplement: Supplementary file 1 [file diagnostics-11-01372-s001.zip]

Archive with 1 entries (1 files):
- diagnostics-1299563-supplementary.pdf
